# Supplementary material for: Perioperative Blood Biomarkers of Infectious and Non-Infectious Postoperative Pulmonary Complications: A Narrative Review
Source: J Clin Med. 2026 Jan 15;15(2):699. doi: 10.3390/jcm15020699 (PMC12841655; doi:10.3390/jcm15020699)
Supplement: Supplementary file 1 [file jcm-15-00699-s001.zip]

Archive with 1 entries (1 files):
- jcm-4096363-supplementary.pdf
